# Supplementary material for: Global transcriptomic response of Leptospira interrogans serovar Copenhageni upon exposure to serum
Source: BMC Microbiol. 2010 Jan 29;10:31. doi: 10.1186/1471-2180-10-31 (PMC2841595; doi:10.1186/1471-2180-10-31)
Supplement: Additional file 1 — Table S1. List of genes upregulated in serum, with an adjusted P value of < 0.01. [file 1471-2180-10-31-S1.XLS]

## Sheet: Sheet1
Table S1. List of genes upregulated in serum, with an adjusted P value of < 0.01. Arrows in columns G and H indicate genes which were up- or down-regulated in response to temperature or osmolarity shift respectively
Gene ID Copenhageni	Gene ID Lai	Gene ID L. biflexa	GeneName/Product	COG category	Fold ratio (serum/EMJH)	Temperature effect	Osmolarity effect
LIC13291	LA4129	LBF_0602	Ankyrin_repeat_protein	R	11.5177
LIC20095	LB119	LBF_3020	Conserved_hypothetical_protein	ˉ	3.27884	↑
LIC10088	LA0100	LBF_1200	Unique_hypothetical_protein	ˉ	2.99437	↑
LIC12936	LA0654	LBF_2972	Unique_hypothetical_protein	ˉ	2.86463
LIC11442	LA2530	LBF_4076	Conserved_hypothetical_protein	ˉ	2.83091		↑
LIC12339	LA1402	ˉ	Conserved_hypothetical_protein	ˉ	2.81281	↓	↑
LIC11149	LA2901	LBF_1083	Metallopeptidase	M	2.74594
LIC20052	LB068	LBF_0183	Fatty-acid_desaturase	I	2.58939
LIC13053	LA0502	ˉ	Fatty_acid_desaturase	I	2.58533
LIC12979	LA0599	LBF_1173	Signal_transduction_protein	T	2.48713
LIC20148	LB186	LBF_0647	Heme_oxygenase	P	2.47067		↑
LIC11851	LA2063	LBF_1543	Cytoplasmic_membrane_protein	ˉ	2.46985		↑
LIC12151	LA1632	LBF_3148	Nucleoside-diphosphate-sugar_epimerase	M	2.45189
LIC12629	LA1032	LBF_1328	Enoyl-CoA_hydratase	I	2.42221
LIC12602	LA1065	ˉ	Unique_hypothetical_protein	S	2.17824
LIC10200	LA0232	LBF_3151	Glycosyltransferase	M	2.16775
LIC13289	LA4127	LBF_2694	Sensor_histidine_kinase_of_a_two_component_response_regulator	T	2.16599		↑
LIC10587	LA3624	LBF_0652	Glycosyltransferase	M	2.06596
LIC13433	LA4290	LBF_0092	Dihydroorotate_dehydrogenase	F	2.00709
LIC11728	LA2200	ˉ	Amidase	M	2.00533		↑
LIC12578	LA1097	LBF_2008	Conserved_hypothetical_protein	S	1.97907
LIC11657	LA2280	LBF_1418	Endoflagellar_biosynthesis_chaperone	O	1.97578
LIC12707	LA0941	LBF_1470	Conserved_hypothetical_protein	S	1.88653
LIC10464	LA3778	ˉ	LigB_lipoprotein	N	1.88507	↑	↑
LIC13470	LA4327	LBF_3318	Reductase	P	1.8185
LIC13208	LA4019	LBF_0637	Pyrimidine_reductase	H	1.81602		↑
LIC13051	LA0504	LBF_2587	Amidophosphoribosyltransferase	R	1.78997
LIC10965	LA3148	ˉ	Unique_hypothetical_protein	ˉ	1.77555
LIC13019	LA0548	LBF_2522	Unique_hypothetical_protein	ˉ	1.77438		↑
LIC20149	LB187	LBF_0646	Permease	G	1.77423		↑
LIC11594	LA2354	LBF_1802	DedA_protein	S	1.76807
LIC10090	LA0102	LBF_1202	Conserved_hypothetical_protein	C	1.7276
LIC10900	LA3235	LBF_1775	Adenylate/guanylate_cyclase	T	1.72499
LIC20084	LB107	LBF_4177	Conserved_hypothetical_protein_related_to_ferredoxin_oxidoreductase_	C	1.71238
LIC11154	LA2894	LBF_1080	Transcriptional_regulator	K	1.69508
LIC12184	LA1598	LBF_1966	Acetyltransferase	E	1.69012	↑
LIC12982	LA0594	LBF_2654	Cation_transport_ATPase	P	1.68763	↑
LIC13469	LA4326	LBF_0635	UDP-3-O-[3-hydroxymyristoyl]_glucosamine_N-acyltransferase	M	1.64656
LIC12930	LA0663	LBF_1998	Conserved_hypothetical_protein	ˉ	1.64067
LIC10089	LA0101	LBF_1201	Unique_hypothetical_protein	ˉ	1.62373	↑	↑
LIC11441	LA2531	LBF_3139	Unique_hypothetical_protein	ˉ	1.60557		↑
LIC12182	LA1600	LBF_0059	ATP-binding_protein_of_an_ABC_transporter_complex	V	1.58428
LIC13023	LA0543	LBF _0681	Conserved_hypothetical_protein	ˉ	1.58051
LIC11888	LA2020	ˉ	Unique_hypothetical_protein	ˉ	1.57963	↓	↑
LIC20258	LB_SPN3848a	ˉ	Unique_hypothetical_protein	ˉ	1.57622
LIC20082	LB105	LBF_4179	Transcriptional_regulator	H	1.57536
LIC12315	LA1433	LBF_0588	Unique_hypothetical_lipoprotein	ˉ	1.56552	↑	↑
LIC10052	LA0059	LBF_3128	TPR-repeat-containing_protein	ˉ	1.5608
LIC13085	LA3863	LBF_1397	Dephospho-CoA_kinase	H	1.55389
LIC11663	LA2274	LBF_1427	Deoxyguanosinetriphosphate_triphosphohydrolase	F	1.54473
LIC10378	LA0431	ˉ	Transcriptional_regulator	K	1.54021
LIC20157	LB199	LBF_4239	Unique_hypothetical_protein	ˉ	1.53785
LIC12282	LA1474	ˉ	Conserved_hypothetical_protein	ˉ	1.53508	↑
LIC13027	LA0537	ˉ	Hydrolase_(HAD_superfamily)	R	1.52241
LIC12992	LA0579	LBF_1643	Bifunctional_protein	P	1.50728
