# Supplementary material for: Global transcriptomic response of Leptospira interrogans serovar Copenhageni upon exposure to serum
Source: BMC Microbiol. 2010 Jan 29;10:31. doi: 10.1186/1471-2180-10-31 (PMC2841595; doi:10.1186/1471-2180-10-31)
Supplement: Additional file 2 — Table S2. List of genes downregulated in serum, with an adjusted P value of < 0.01. [file 1471-2180-10-31-S2.XLS]

## Sheet: Sheet1
Table S2. List of genes downregulated in serum, with an adjusted P value of < 0.01. Arrows in columns G and H indicate genes which were up- or down-regulated in response to temperature or osmolarity shift respectively
Gene ID Copenhageni	Gene ID Lai	Gene ID L.biflexa	GeneName/Product	COG category	Fold ratio (serum/EMJH)	Temperature effect	Osmolarity effect
LIC10441	LA3806	LBF_0768	Ammonia_permease	P	­3.10
LIC11163	LA2881	ˉ	Conserved_hypothetical_protein	ˉ	­2.94
LIC20098	LB122	LBF_0454	XerD_related_protein_(integrase_family)	L	­2.80		↓
LIC12111	LA1677	LBF_2044	30S_Ribosomal_protein_S18	J	­2.64
LIC10643		ˉ	CDS_Conserved_hypothetical_protein_301	ˉ	­2.63
LIC20012	LB014	LBF_1369	Sensor_protein_of_a_two_component_response_regulator	T	­2.56
LIC12017	LA1879	LBF_2377	Endopeptidase_Clp	O	­2.48
LIC10095	LA0107	LBF_0280	Unique_hypothetical_protein	ˉ	­2.36		↓
	LA0813	LBF_5045	Unique_hypothetical_protein	ˉ	­2.30
LIC12503	LA1188	LBF_0979	Conserved_hypothetical_protein	ˉ	­2.30
LIC10068	LA0075	ˉ	Unique_hypothetical_protein	ˉ	­2.27
LIC12805	LA0818	LBF_0511	Unique_hypothetical_protein	ˉ	­2.25
LIC2458	LA2458	LBF_2627	Unique_hypothetical_protein	ˉ	­2.19
LIC10069	LA0076	LBF_3138	Dioxygenase_superfamily_protein	E	­2.17
LIC10440	LA3807	LBF_2338	Nitrogen_regulatory_protein_PII	E	­2.17
LIC11201	LA2829	LBF_3166	Receiver_component_of_a_two-component_response_regulator	T	­2.16
LIC12691	LA0960	LBF_2978	Conserved_hypothetical_protein	ˉ	­2.15
LIC12001	LA1898	LBF_1645	Conserved_hypothetical_protein	ˉ	­2.12
LIC10990	LA3112	ˉ	Potassium-transporting_ATPase_A_chain	P	­2.09	↑
LIC12801	LA0823	LBF_4077	Hydrolase_or_acyltransferase	R	­2.07
LIC10554	LA3660	LBF_3189	Conserved_hypothetical_protein	ˉ	­2.06
LIC13520	LA1883	LBF_1663	Unique_hypothetical_lipoprotein	ˉ	­2.03
LIC12803	LA0820	LBF_0513	Unique_hypothetical_protein	ˉ	­2.03
LIC12288	LA1468	LBF_3000	Unique_hypothetical_lipoprotein	ˉ	­2.03	↓	↓
LIC20030	LB039	ˉ	Unique_hypothetical_protein	ˉ	­2.01
LIC12214	LA1556	LBF_2918	SCO1/SenC_family_protein	R	­2.00
LIC10036	LA0041	LBF3299	Unique_hypothetical_protein	ˉ	­1.99
LIC12713	LA0936	LBF_0418	Conserved_hypothetical_protein	S	­1.98	↑
LIC12762	LA0866	LBF_2553	Signal_transduction_protein	T	­1.97		↓
LIC12807	LA0816	LBF_2449	Receiver_component_of_a_two-component_response_regulator	T	­1.95	↑
LIC12760	LA0872	ˉ	Microbial_collagenase	R	­1.94
LIC12650		ˉ	CDS_hypothetical_protein_204	ˉ	­1.93	↑	↓
LIC13045	LA0514	LBF_0219	Drug/metabolite_transporter_(DMT)_family_permease	R	­1.93
LIC12756	LA0878	ˉ	Unique_hypothetical_protein	ˉ	­1.92
LIC12865	LA0747	LBF_1905	50S_Ribosomal_protein_L29	J	­1.91
LIC12765	LA0862	LBF_2805	Peroxiredoxin	O	­1.90	↓	↓
LIC12637	LA1020	LBF_0999	50S_Ribosomal_protein_L31	J	­1.88
LIC10344	LA0395	LBF_3157	AntiSigma_factor_antagonist	T	­1.88
LIC10737	LA3436	LBF_2083	2-polyprenyl-3-methyl-5-hydroxy-6-metoxy-1	H	­1.86
LIC10919	LA3213	ˉ	Unique_hypothetical_protein	ˉ	­1.86
LIC13344	LA4189	LBF_0653	Anti-sigma_regulatory_factor_(Ser/Thr_protein_kinase)	T	­1.86
LIC10750	LA3423	LBF_1923	50S_Ribosomal_protein_L1	J	­1.82
LIC12331	LA1416	ˉ	Phosphonomutase	G	­1.82		↓
LIC20108	LB136	LBF_2261	Anti-sigma_factor_antagonist	T	­1.81	↓
LIC13416	LA4270	LBF_2929	Permease	R	­1.80		↓
LIC10211	LA0247	ˉ	Unique_hypothetical_lipoprotein	ˉ	­1.80
LIC20191	LB251	LBF_0966	Conserved_hypothetical_protein	ˉ	­1.78
LIC12673	LA0990	LBF_0762	Conserved_hypothetical_protein	ˉ	­1.78
LIC20025	LB031	LBF_4029	Cyclic_nucleotide-binding_protein	T	­1.77
LIC10363	LA0414	LBF_1096	Isovaleryl-CoA_dehydrogenase	I	­1.77
LIC10173	LA0203	ˉ	Unique_hypothetical_protein	ˉ	­1.77
LIC12862	LA0750	LBF_1902	50S_Ribosomal_protein_L24	J	­1.75
LIC20238	LB312	ˉ	Unique_hypothetical_protein	ˉ	­1.75
LIC12773	LA0852	LBF_1723	GTPase	R	­1.74
LIC11834	LA2083	LBF_1407	LipL45-related_lipoprotein	S	­1.73		↓
LIC12002	LA1897	LBF_1646	Succinate_dehydrogenase/fumarate_reductase_subunit_A	C	­1.72
LIC12733	LA0909	LBF_1758	Methylglyoxal_synthase	G	­1.72
LIC11096	LA2967	ˉ	Conserved_hypothetical_protein	S	­1.71
LIC20244	LB320	LBF_4006	Unique_hypothetical_protein	ˉ	­1.71		↓
LIC13442	LA4299	LBF_0769	Glutathione_peroxidase	O	­1.70	↑
LIC12112	LA1676	LBF_2045	Single-stranded_DNA-binding_protein	L	­1.70
LIC12113	LA1675	LBF_2046	30S_Ribosomal_protein_S6	J	­1.70
LIC20078	LB099	ˉ	Unique_hypothetical_protein	ˉ	­1.69		↓
LIC20044	LB058	LBF_4008	HSP90	O	­1.68
LIC11184	LA2854	LBF_1057	Unique_hypothetical_lipoprotein	ˉ	­1.67
LIC10271	LA0312	LBF_1111	Metallopeptidase	M	­1.66	↑
LIC11364	LA2621	LBF_3142	Short_chain_dehydrogenase	R	­1.66
LIC11196	LA2836	ˉ	Conserved_hypothetical_protein	ˉ	­1.65
LIC13399	LA4248	LBF_0071	Purine-nucleoside_phosphorylase	F	­1.65
LIC20223	LB289	LBF_3014	Unique_hypothetical_protein	ˉ	­1.65		↑
LIC12845	LA0766	LBF_1885	50S_Ribosomal_protein_L17	J	­1.65
LIC11139	LA2919	LBF_0746	Unique_hypothetical_protein	ˉ	­1.64
LIC1_SPN3196	LA0684	ˉ	Conserved_hypothetical_protein	ˉ	­1.64
LIC12493	LA1202	LBF_2871	Unique_hypothetical_protein	ˉ	­1.63
LIC12476	LA1222	LBF_1024	Dihydrolipoyllysine-residue_acetyltransferase_and__Dihydrolipoyllysine-residue_succinyltransferase	C	­1.63
LIC20240	LB316	LBF_4096	Unique_hypothetical_protein	ˉ	­1.62	↓
LIC20227	LB293	LBF_1254	ARD_family_protein	S	­1.62
LIC12217	LA1553	LBF_2921	Plastocyanin_	C	­1.62		↓
LIC20185	LB242	LBF_3185	LipL45-related_lipoprotein	S	­1.62		↓
LIC10935	LA3193	ˉ	Fruiting_body_developmental_protein_S-like_protein	R	­1.61
LIC12774	LA0851	LBF_1722	50S_Ribosomal_protein_L27	J	­1.61
LIC20204	LB267	LBF_4161	Selenocysteine_lyase	E	­1.60
LIC13041	LA0520	LBF_1330	Conserved_hypothetical_protein	S	­1.60
LIC12860	LA0752	LBF_1900	30S_Ribosomal_protein_S14	J	­1.59
LIC12233	LA1532	LBF_1370	Aldolase	G	­1.58		↓
LIC11095	LA2968	LBF_2431	Adenylate/guanylate_cyclase	T	­1.58
LIC12755	LA0879	LBF_0392	Unique_hypothetical_protein	ˉ	­1.57	↓
LIC10077	LA0091	LBF_2937	Conserved_hypothetical_protein	S	­1.57
LIC10122	LA0135	LBF_1509	Unique_hypothetical_protein	ˉ	­1.57		↑
LIC12852	LA0760	LBF_1892	Adenylate_kinase	F	­1.55
LIC12871	LA0741	LBF_1911	50S_Ribosomal_protein_L23	J	­1.55
LIC20093	LB117	LBF_0432	Bacterioferritin_comigratory_protein	O	­1.54
LIC10454	LA3793	LBF_0649	Conserved_hypothetical_protein	R	­1.54
LIC10756	LA3416	LBF_1917	30S_Ribosomal_protein_S7	J	­1.54
LIC20039	LB053	LBF_4012	Unique_hypothetical_protein	ˉ	­1.54		↓
LIC20239	LA_SPN3792	ˉ	Adenosylmethionine_decarboxylase	E	­1.54
LIC10751	LA3422	LBF_1922	50S_Ribosomal_protein_L10	J	­1.54
LIC12621	LA1044	LBF_1377	Conserved_hypothetical_protein	M	­1.54
LIC20255	LB334	ˉ	Unique_hypothetical_protein	ˉ	­1.54
LIC13080	LA3855	LBF_3237	Pirin_related_protein	R	­1.53	↑
LIC12829	LA0790	LBF_1009	Citrate_(Si)-synthase	C	­1.53
LIC12694	LA0956a	LBF_4066	Glutamate_synthase_(NADH)	E	­1.53
LIC12357	LA1378	LBF_1719	Membrane_GTPase_	T	­1.53		↓
LIC11398	LA2584	ˉ	Conserved_hypothetical_protein	S	­1.52
LIC12855	LA0757	LBF_1895	50S_Ribosomal_protein_L30	J	­1.52
LIC10460	LA3782	LBF_3007	Lactoylglutathione_or_related_lyase	E	­1.52
LIC11228	LA2796	LBF_3184	Unique_hypothetical_protein	ˉ	­1.52
LIC11885	LA2024	LBF_2063	Conserved_hypothetical_lipoprotein	ˉ	­1.52
LIC11185	LA2852	ˉ	Unique_hypothetical_protein	ˉ	­1.51
LIC10553	LA3661	LBF_2812	Hydrolase_or_acyltransferase	R	­1.51	↑
LIC00000			CDS_Unique_hypothetical_lipoprotein_409	ˉ	­1.51
LIC11182	LA2859	LBF_1500	Unique_hypothetical_protein	ˉ	­1.50
LIC13079	LA3854	LBF_1330	Conserved_hypothetical_protein	S	­1.50	↑
